# Supplementary material for: An Innovative Semiparametric Density Model for the Statistical Characterization of Ground-Vehicle Radar Cross Sections
Source: Sensors (Basel). 2026 Apr 22;26(9):2572. doi: 10.3390/s26092572 (PMC13165828; doi:10.3390/s26092572)
Supplement: Supplementary file 1 [file sensors-26-02572-s001.zip › Table S1.csv]

Item	Symbol / Rule	Default Value	Role	Sensitivity Range
KDE bandwidth	Scott / 1.06*sigma*n^{-1/5}	default	Pilot smoothing	0.8h, 1.0h, 1.2h
Beta tail left shape	a	1.25	Left-boundary regularisation	1.10, 1.25, 1.40
Beta tail right shape	b	4.2	Right-tail decay	3.8, 4.2, 4.6
Boundary weights	edge factor	1.9	Edge stabilisation	1.0, 1.9, 2.2
Peak weights	center factor	1.6	Peak alignment	1.0, 1.6, 1.8
Ridge parameter	lambda	0.03	Basis stabilisation	0.01, 0.03, 0.05, 0.10
Post-fusion smoothing passes	passes	3	Roughness suppression	2, 3, 4
Residual correction gain	eta	0.3	Correction strength	fixed
Final pilot blend	rho	0.65	Pilot anchoring	fixed
Min window samples	N_min	40	Scenario filter	fixed
