# Supplementary material for: An Innovative Semiparametric Density Model for the Statistical Characterization of Ground-Vehicle Radar Cross Sections
Source: Sensors (Basel). 2026 Apr 22;26(9):2572. doi: 10.3390/s26092572 (PMC13165828; doi:10.3390/s26092572)
Supplement: Supplementary file 1 [file sensors-26-02572-s001.zip › Table S2.csv]

Vehicle	Channel	Elevation	Window	N_samples	Retained (>=40)	Status
vehicle_A	VV	20	Full-azimuth	720	Yes	Retained
vehicle_A	HH	20	Full-azimuth	720	Yes	Retained
vehicle_A	VV	40	Full-azimuth	720	Yes	Retained
vehicle_A	HH	40	Full-azimuth	720	Yes	Retained
vehicle_A	VV	60	Full-azimuth	720	Yes	Retained
vehicle_A	HH	60	Full-azimuth	720	Yes	Retained
vehicle_B	VV	20	Full-azimuth	720	Yes	Retained
vehicle_B	HH	20	Full-azimuth	720	Yes	Retained
vehicle_B	VV	40	Full-azimuth	720	Yes	Retained
vehicle_B	HH	40	Full-azimuth	720	Yes	Retained
vehicle_B	VV	60	Full-azimuth	720	Yes	Retained
vehicle_B	HH	60	Full-azimuth	720	Yes	Retained
vehicle_A	VV	20	Head-on(0+/-5)	80	Yes	Retained
vehicle_A	VV	20	Broadside(90+/-5)	80	Yes	Retained
vehicle_A	VV	20	Tail-on(180+/-5)	80	Yes	Retained
vehicle_A	VV	20	Broadside2(270+/-5)	80	Yes	Retained
vehicle_A	HH	20	Head-on(0+/-5)	80	Yes	Retained
vehicle_A	HH	20	Broadside(90+/-5)	80	Yes	Retained
vehicle_A	HH	20	Tail-on(180+/-5)	80	Yes	Retained
vehicle_A	HH	20	Broadside2(270+/-5)	80	Yes	Retained
vehicle_A	VV	40	Head-on(0+/-5)	80	Yes	Retained
vehicle_A	VV	40	Broadside(90+/-5)	80	Yes	Retained
vehicle_A	VV	40	Tail-on(180+/-5)	80	Yes	Retained
vehicle_A	VV	40	Broadside2(270+/-5)	80	Yes	Retained
vehicle_A	HH	40	Head-on(0+/-5)	80	Yes	Retained
vehicle_A	HH	40	Broadside(90+/-5)	80	Yes	Retained
vehicle_A	HH	40	Tail-on(180+/-5)	80	Yes	Retained
vehicle_A	HH	40	Broadside2(270+/-5)	80	Yes	Retained
vehicle_A	VV	60	Head-on(0+/-5)	80	Yes	Retained
vehicle_A	VV	60	Broadside(90+/-5)	80	Yes	Retained
vehicle_A	VV	60	Tail-on(180+/-5)	80	Yes	Retained
vehicle_A	VV	60	Broadside2(270+/-5)	80	Yes	Retained
vehicle_A	HH	60	Head-on(0+/-5)	80	Yes	Retained
vehicle_A	HH	60	Broadside(90+/-5)	80	Yes	Retained
vehicle_A	HH	60	Tail-on(180+/-5)	80	Yes	Retained
vehicle_A	HH	60	Broadside2(270+/-5)	80	Yes	Retained
vehicle_B	VV	20	Head-on(0+/-5)	80	Yes	Retained
vehicle_B	VV	20	Broadside(90+/-5)	80	Yes	Retained
vehicle_B	VV	20	Tail-on(180+/-5)	80	Yes	Retained
vehicle_B	VV	20	Broadside2(270+/-5)	80	Yes	Retained
vehicle_B	HH	20	Head-on(0+/-5)	80	Yes	Retained
vehicle_B	HH	20	Broadside(90+/-5)	80	Yes	Retained
vehicle_B	HH	20	Tail-on(180+/-5)	80	Yes	Retained
vehicle_B	HH	20	Broadside2(270+/-5)	80	Yes	Retained
vehicle_B	VV	40	Head-on(0+/-5)	80	Yes	Retained
vehicle_B	VV	40	Broadside(90+/-5)	80	Yes	Retained
vehicle_B	VV	40	Tail-on(180+/-5)	80	Yes	Retained
vehicle_B	VV	40	Broadside2(270+/-5)	80	Yes	Retained
vehicle_B	HH	40	Head-on(0+/-5)	80	Yes	Retained
vehicle_B	HH	40	Broadside(90+/-5)	80	Yes	Retained
vehicle_B	HH	40	Tail-on(180+/-5)	80	Yes	Retained
vehicle_B	HH	40	Broadside2(270+/-5)	80	Yes	Retained
vehicle_B	VV	60	Head-on(0+/-5)	80	Yes	Retained
vehicle_B	VV	60	Broadside(90+/-5)	80	Yes	Retained
vehicle_B	VV	60	Tail-on(180+/-5)	80	Yes	Retained
vehicle_B	VV	60	Broadside2(270+/-5)	80	Yes	Retained
vehicle_B	HH	60	Head-on(0+/-5)	80	Yes	Retained
vehicle_B	HH	60	Broadside(90+/-5)	80	Yes	Retained
vehicle_B	HH	60	Tail-on(180+/-5)	80	Yes	Retained
vehicle_B	HH	60	Broadside2(270+/-5)	80	Yes	Retained
---	---	---	SUMMARY	Total: 48	Skipped: 0	Skip ratio: 0.0%
