# Supplementary material for: An Innovative Semiparametric Density Model for the Statistical Characterization of Ground-Vehicle Radar Cross Sections
Source: Sensors (Basel). 2026 Apr 22;26(9):2572. doi: 10.3390/s26092572 (PMC13165828; doi:10.3390/s26092572)
Supplement: Supplementary file 1 [file sensors-26-02572-s001.zip › Table S3.csv]

Scenario	Model	SSE	RMSE	R-square	Held-out NLL
vehicle_A_20VV_full	URCS-SDE	0.000004	0.000112	0.999994	2.4243
vehicle_A_20VV_full	Chi-square	0.012833	0.00654	0.979014	3.2015
vehicle_A_20VV_full	Lognormal	0.034597	0.010739	0.943422	3.2015
vehicle_A_20VV_full	Weibull	0.007492	0.004997	0.987747	2.4337
vehicle_A_20VV_full	Rice	0.011757	0.00626	0.980773	2.4461
vehicle_A_20VV_full	Gaussian	0.028705	0.009782	0.953057	2.4347
vehicle_A_20VV_full	MDN	0.043001	0.011972	0.929677	3.2015
vehicle_A_20HH_full	URCS-SDE	0.000003	0.0001	0.999996	2.2684
vehicle_A_20HH_full	Chi-square	0.011705	0.006246	0.985226	2.999
vehicle_A_20HH_full	Lognormal	0.039771	0.011514	0.949801	2.999
vehicle_A_20HH_full	Weibull	0.016714	0.007464	0.978903	2.3043
vehicle_A_20HH_full	Rice	0.024456	0.009029	0.969132	2.3159
vehicle_A_20HH_full	Gaussian	0.049509	0.012846	0.93751	2.314
vehicle_A_20HH_full	MDN	0.036301	0.011	0.95418	2.999
vehicle_A_40VV_full	URCS-SDE	0.000005	0.000127	0.999992	2.3069
vehicle_A_40VV_full	Chi-square	0.017678	0.007676	0.97109	3.309
vehicle_A_40VV_full	Lognormal	0.040562	0.011628	0.933666	3.309
vehicle_A_40VV_full	Weibull	0.00567	0.004347	0.990728	2.5388
vehicle_A_40VV_full	Rice	0.009171	0.005529	0.985002	2.5514
vehicle_A_40VV_full	Gaussian	0.026706	0.009435	0.956326	2.5687
vehicle_A_40VV_full	MDN	0.052341	0.013209	0.914404	3.309
vehicle_A_40HH_full	URCS-SDE	0.000002	0.000083	0.999997	2.339
vehicle_A_40HH_full	Chi-square	0.02035	0.008236	0.974314	3.0907
vehicle_A_40HH_full	Lognormal	0.043196	0.011999	0.945478	3.0907
vehicle_A_40HH_full	Weibull	0.020701	0.008307	0.973871	2.3787
vehicle_A_40HH_full	Rice	0.030734	0.010122	0.961207	2.3959
vehicle_A_40HH_full	Gaussian	0.059935	0.014134	0.92435	2.4221
vehicle_A_40HH_full	MDN	0.04137	0.011743	0.947783	3.0907
vehicle_A_60VV_full	URCS-SDE	0.000003	0.000092	0.999996	2.5121
vehicle_A_60VV_full	Chi-square	0.018255	0.007801	0.970146	2.5138
vehicle_A_60VV_full	Lognormal	0.03887	0.011383	0.936434	3.3157
vehicle_A_60VV_full	Weibull	0.0065	0.004655	0.98937	2.6345
vehicle_A_60VV_full	Rice	0.010785	0.005996	0.982363	2.656
vehicle_A_60VV_full	Gaussian	0.02915	0.009857	0.952329	2.7021
vehicle_A_60VV_full	MDN	0.036241	0.010991	0.940732	3.3157
vehicle_A_60HH_full	URCS-SDE	0.000004	0.000111	0.999995	2.2883
vehicle_A_60HH_full	Chi-square	0.014028	0.006838	0.982294	3.0247
vehicle_A_60HH_full	Lognormal	0.041282	0.011731	0.947894	3.0247
vehicle_A_60HH_full	Weibull	0.01806	0.007759	0.977204	2.3113
vehicle_A_60HH_full	Rice	0.025961	0.009302	0.967232	2.3204
vehicle_A_60HH_full	Gaussian	0.052595	0.013241	0.933615	2.3218
vehicle_A_60HH_full	MDN	0.046102	0.012396	0.94181	3.0247
vehicle_B_20VV_full	URCS-SDE	0.000001	0.000061	0.999997	2.6838
vehicle_B_20VV_full	Chi-square	0.00752	0.005007	0.979863	3.5389
vehicle_B_20VV_full	Lognormal	0.021407	0.008447	0.942676	3.5389
vehicle_B_20VV_full	Weibull	0.005967	0.00446	0.984021	2.7294
vehicle_B_20VV_full	Rice	0.010151	0.005817	0.972817	2.743
vehicle_B_20VV_full	Gaussian	0.022365	0.008634	0.940109	2.7704
vehicle_B_20VV_full	MDN	0.022744	0.008707	0.939094	3.5389
vehicle_B_20HH_full	URCS-SDE	0.000003	0.000105	0.999993	2.6135
vehicle_B_20HH_full	Chi-square	0.014289	0.006901	0.968226	3.4476
vehicle_B_20HH_full	Lognormal	0.032179	0.010357	0.928444	3.4476
vehicle_B_20HH_full	Weibull	0.003424	0.003378	0.992387	2.641
vehicle_B_20HH_full	Rice	0.005628	0.004331	0.987485	2.6525
vehicle_B_20HH_full	Gaussian	0.02179	0.008523	0.951545	2.6627
vehicle_B_20HH_full	MDN	0.034485	0.010722	0.923315	3.4476
vehicle_B_40VV_full	URCS-SDE	0.000001	0.000068	0.999996	2.6907
vehicle_B_40VV_full	Chi-square	0.00697	0.00482	0.981336	3.5478
vehicle_B_40VV_full	Lognormal	0.022287	0.008619	0.94032	3.5478
vehicle_B_40VV_full	Weibull	0.004985	0.004076	0.986651	2.7392
vehicle_B_40VV_full	Rice	0.013781	0.006778	0.963096	2.7572
vehicle_B_40VV_full	Gaussian	0.019592	0.008081	0.947537	2.7744
vehicle_B_40VV_full	MDN	0.019898	0.008144	0.946715	3.5478
vehicle_B_40HH_full	URCS-SDE	0.000002	0.000076	0.999996	2.5635
vehicle_B_40HH_full	Chi-square	0.012101	0.006351	0.973091	3.3826
vehicle_B_40HH_full	Lognormal	0.027531	0.00958	0.938779	3.3826
vehicle_B_40HH_full	Weibull	0.004595	0.003914	0.989782	2.5689
vehicle_B_40HH_full	Rice	0.007151	0.004882	0.984099	2.5812
vehicle_B_40HH_full	Gaussian	0.024973	0.009124	0.944468	2.5859
vehicle_B_40HH_full	MDN	0.029312	0.009885	0.934818	3.3826
vehicle_B_60VV_full	URCS-SDE	0.000003	0.000091	0.999993	2.6801
vehicle_B_60VV_full	Chi-square	0.007263	0.00492	0.980551	3.5341
vehicle_B_60VV_full	Lognormal	0.022919	0.00874	0.938628	3.5341
vehicle_B_60VV_full	Weibull	0.005995	0.00447	0.983946	2.7025
vehicle_B_60VV_full	Rice	0.013914	0.00681	0.962741	2.7272
vehicle_B_60VV_full	Gaussian	0.02099	0.008365	0.943792	2.7111
vehicle_B_60VV_full	MDN	0.025104	0.009148	0.932775	2.6903
vehicle_B_60HH_full	URCS-SDE	0.000003	0.000101	0.999993	2.628
vehicle_B_60HH_full	Chi-square	0.015043	0.007081	0.966549	3.4664
vehicle_B_60HH_full	Lognormal	0.030867	0.010143	0.931362	3.4664
vehicle_B_60HH_full	Weibull	0.004306	0.003788	0.990426	2.6596
vehicle_B_60HH_full	Rice	0.007212	0.004903	0.983964	2.6745
vehicle_B_60HH_full	Gaussian	0.024507	0.009038	0.945505	2.7005
vehicle_B_60HH_full	MDN	0.03492	0.010789	0.922348	3.4664
