# Supplementary material for: An Innovative Semiparametric Density Model for the Statistical Characterization of Ground-Vehicle Radar Cross Sections
Source: Sensors (Basel). 2026 Apr 22;26(9):2572. doi: 10.3390/s26092572 (PMC13165828; doi:10.3390/s26092572)
Supplement: Supplementary file 1 [file sensors-26-02572-s001.zip › Table S4.csv]

Scenario	Model	SSE	RMSE	R-square	Held-out NLL
vehicle_A_20VV_Head-on	URCS-SDE	0.000002	0.000071	0.999998	2.292
vehicle_A_20VV_Head-on	Chi-square	0.014771	0.007017	0.976058	3.0296
vehicle_A_20VV_Head-on	Lognormal	0.048762	0.012749	0.920965	3.0296
vehicle_A_20VV_Head-on	Weibull	0.016736	0.007469	0.972874	2.3126
vehicle_A_20VV_Head-on	Rice	0.02526	0.009176	0.959058	2.3371
vehicle_A_20VV_Head-on	Gaussian	0.050363	0.012957	0.918369	2.3144
vehicle_A_20VV_Head-on	MDN	0.068044	0.01506	0.889711	3.0296
vehicle_A_20VV_Broadside	URCS-SDE	0.000002	0.00008	0.999986	2.9492
vehicle_A_20VV_Broadside	Chi-square	0.02865	0.009772	0.792895	2.9766
vehicle_A_20VV_Broadside	Lognormal	0.041902	0.011818	0.697102	2.9861
vehicle_A_20VV_Broadside	Weibull	0.016862	0.007497	0.87811	2.9607
vehicle_A_20VV_Broadside	Rice	0.02592	0.009295	0.812633	2.9677
vehicle_A_20VV_Broadside	Gaussian	0.030607	0.010101	0.778749	2.9679
vehicle_A_20VV_Broadside	MDN	0.027565	0.009586	0.800739	3.884
vehicle_A_20VV_Tail-on	URCS-SDE	0.000015	0.000226	0.999981	2.4841
vehicle_A_20VV_Tail-on	Chi-square	0.092411	0.017551	0.885752	2.6534
vehicle_A_20VV_Tail-on	Lognormal	0.135379	0.021243	0.83263	2.5848
vehicle_A_20VV_Tail-on	Weibull	0.039393	0.011459	0.951298	2.8472
vehicle_A_20VV_Tail-on	Rice	0.0724	0.015535	0.910491	2.8546
vehicle_A_20VV_Tail-on	Gaussian	0.092984	0.017605	0.885044	2.8961
vehicle_A_20VV_Tail-on	MDN	0.140342	0.021629	0.826495	2.7196
vehicle_A_20VV_Broadside2	URCS-SDE	0.000004	0.000114	0.999978	3.0128
vehicle_A_20VV_Broadside2	Chi-square	0.017696	0.00768	0.901227	3.0475
vehicle_A_20VV_Broadside2	Lognormal	0.02879	0.009796	0.8393	3.0682
vehicle_A_20VV_Broadside2	Weibull	0.006374	0.004609	0.964424	3.0234
vehicle_A_20VV_Broadside2	Rice	0.013492	0.006706	0.92469	3.0222
vehicle_A_20VV_Broadside2	Gaussian	0.017575	0.007654	0.901904	3.0191
vehicle_A_20VV_Broadside2	MDN	0.04338	0.012025	0.757866	3.0942
vehicle_A_20HH_Head-on	URCS-SDE	0.000002	0.000081	0.999998	2.2403
vehicle_A_20HH_Head-on	Chi-square	0.055306	0.013578	0.936413	2.9624
vehicle_A_20HH_Head-on	Lognormal	0.113708	0.019469	0.869265	2.9624
vehicle_A_20HH_Head-on	Weibull	0.024555	0.009047	0.971769	2.3413
vehicle_A_20HH_Head-on	Rice	0.039213	0.011433	0.954915	2.3351
vehicle_A_20HH_Head-on	Gaussian	0.059956	0.014137	0.931066	2.3497
vehicle_A_20HH_Head-on	MDN	0.083216	0.016655	0.904323	2.3964
vehicle_A_20HH_Broadside	URCS-SDE	0.000002	0.000074	0.999989	2.7349
vehicle_A_20HH_Broadside	Chi-square	0.029344	0.00989	0.807988	3.6054
vehicle_A_20HH_Broadside	Lognormal	0.045789	0.012354	0.700373	3.6054
vehicle_A_20HH_Broadside	Weibull	0.02048	0.008262	0.865989	3.6054
vehicle_A_20HH_Broadside	Rice	0.027026	0.009491	0.823155	3.6054
vehicle_A_20HH_Broadside	Gaussian	0.030761	0.010126	0.798716	3.6054
vehicle_A_20HH_Broadside	MDN	0.028492	0.009745	0.813558	3.6054
vehicle_A_20HH_Tail-on	URCS-SDE	0.000006	0.000138	0.999994	1.9654
vehicle_A_20HH_Tail-on	Chi-square	0.015735	0.007242	0.984595	2.605
vehicle_A_20HH_Tail-on	Lognormal	0.039826	0.011522	0.961008	2.605
vehicle_A_20HH_Tail-on	Weibull	0.063038	0.014496	0.938283	2.0311
vehicle_A_20HH_Tail-on	Rice	0.07422	0.015729	0.927335	2.0409
vehicle_A_20HH_Tail-on	Gaussian	0.120544	0.020045	0.881982	1.9981
vehicle_A_20HH_Tail-on	MDN	0.165369	0.023478	0.838096	2.605
vehicle_A_20HH_Broadside2	URCS-SDE	0.000002	0.000084	0.999991	2.7939
vehicle_A_20HH_Broadside2	Chi-square	0.018835	0.007923	0.920413	2.7943
vehicle_A_20HH_Broadside2	Lognormal	0.029206	0.009867	0.876586	3.6821
vehicle_A_20HH_Broadside2	Weibull	0.018465	0.007845	0.921973	2.8119
vehicle_A_20HH_Broadside2	Rice	0.027029	0.009492	0.885787	2.8207
vehicle_A_20HH_Broadside2	Gaussian	0.032112	0.010346	0.864307	2.8255
vehicle_A_20HH_Broadside2	MDN	0.03069	0.010114	0.870316	3.6821
vehicle_A_40VV_Head-on	URCS-SDE	0.000007	0.000157	0.999988	2.1084
vehicle_A_40VV_Head-on	Chi-square	0.016197	0.007348	0.973747	3.0509
vehicle_A_40VV_Head-on	Lognormal	0.058232	0.013932	0.905615	3.0509
vehicle_A_40VV_Head-on	Weibull	0.015013	0.007074	0.975666	2.3133
vehicle_A_40VV_Head-on	Rice	0.03267	0.010435	0.947048	2.3602
vehicle_A_40VV_Head-on	Gaussian	0.04048	0.011616	0.934388	3.0509
vehicle_A_40VV_Head-on	MDN	0.123663	0.020303	0.799562	2.3455
vehicle_A_40VV_Broadside	URCS-SDE	0.000001	0.000068	0.99999	2.7511
vehicle_A_40VV_Broadside	Chi-square	0.033064	0.010498	0.760987	3.002
vehicle_A_40VV_Broadside	Lognormal	0.041598	0.011775	0.699302	2.9853
vehicle_A_40VV_Broadside	Weibull	0.027495	0.009573	0.801247	3.0248
vehicle_A_40VV_Broadside	Rice	0.037521	0.011183	0.728769	3.0433
vehicle_A_40VV_Broadside	Gaussian	0.042102	0.011847	0.695653	3.0513
vehicle_A_40VV_Broadside	MDN	0.021373	0.008441	0.845501	3.885
vehicle_A_40VV_Tail-on	URCS-SDE	0.000005	0.000132	0.999994	2.1404
vehicle_A_40VV_Tail-on	Chi-square	0.069516	0.015222	0.914058	2.3509
vehicle_A_40VV_Tail-on	Lognormal	0.10401	0.01862	0.871412	3.0926
vehicle_A_40VV_Tail-on	Weibull	0.033063	0.010498	0.959124	2.3781
vehicle_A_40VV_Tail-on	Rice	0.06595	0.014827	0.918466	2.4042
vehicle_A_40VV_Tail-on	Gaussian	0.093765	0.017679	0.884079	2.4266
vehicle_A_40VV_Tail-on	MDN	0.162584	0.02328	0.798997	2.4647
vehicle_A_40VV_Broadside2	URCS-SDE	0.000002	0.000083	0.999988	3.1984
vehicle_A_40VV_Broadside2	Chi-square	0.031203	0.010198	0.825835	3.315
vehicle_A_40VV_Broadside2	Lognormal	0.036611	0.011047	0.795649	3.254
vehicle_A_40VV_Broadside2	Weibull	0.032442	0.010399	0.81892	3.5909
vehicle_A_40VV_Broadside2	Rice	0.037423	0.011169	0.791113	3.5094
vehicle_A_40VV_Broadside2	Gaussian	0.04079	0.01166	0.772322	3.5312
vehicle_A_40VV_Broadside2	MDN	0.029391	0.009898	0.835947	3.7649
vehicle_A_40HH_Head-on	URCS-SDE	0.00001	0.000187	0.999988	2.3091
vehicle_A_40HH_Head-on	Chi-square	0.079219	0.01625	0.908919	2.3697
vehicle_A_40HH_Head-on	Lognormal	0.131205	0.020913	0.849148	2.4095
vehicle_A_40HH_Head-on	Weibull	0.030041	0.010007	0.96546	2.3235
vehicle_A_40HH_Head-on	Rice	0.059844	0.014124	0.931194	2.3428
vehicle_A_40HH_Head-on	Gaussian	0.082058	0.016539	0.905654	2.3533
vehicle_A_40HH_Head-on	MDN	0.173196	0.024027	0.800869	2.3856
vehicle_A_40HH_Broadside	URCS-SDE	0.000001	0.000049	0.999995	2.7797
vehicle_A_40HH_Broadside	Chi-square	0.035993	0.010953	0.764475	2.7884
vehicle_A_40HH_Broadside	Lognormal	0.053771	0.013388	0.648148	2.7886
vehicle_A_40HH_Broadside	Weibull	0.025822	0.009278	0.831033	2.8123
vehicle_A_40HH_Broadside	Rice	0.032052	0.010336	0.790265	2.8057
vehicle_A_40HH_Broadside	Gaussian	0.035529	0.010883	0.767515	2.8066
vehicle_A_40HH_Broadside	MDN	0.018916	0.007941	0.876221	3.6636
vehicle_A_40HH_Tail-on	URCS-SDE	0.000006	0.000136	0.999995	2.1361
vehicle_A_40HH_Tail-on	Chi-square	0.023087	0.008772	0.977397	2.827
vehicle_A_40HH_Tail-on	Lognormal	0.056677	0.013745	0.94451	2.827
vehicle_A_40HH_Tail-on	Weibull	0.049819	0.012887	0.951225	2.1738
vehicle_A_40HH_Tail-on	Rice	0.061076	0.014268	0.940203	2.1756
vehicle_A_40HH_Tail-on	Gaussian	0.102041	0.018443	0.900097	2.1746
vehicle_A_40HH_Tail-on	MDN	0.181724	0.024612	0.822084	2.827
vehicle_A_40HH_Broadside2	URCS-SDE	0.000003	0.000107	0.999986	2.694
vehicle_A_40HH_Broadside2	Chi-square	0.012627	0.006488	0.946643	3.5522
vehicle_A_40HH_Broadside2	Lognormal	0.024776	0.009088	0.895308	3.5522
vehicle_A_40HH_Broadside2	Weibull	0.014702	0.007	0.937877	3.5522
vehicle_A_40HH_Broadside2	Rice	0.020305	0.008227	0.914199	3.5522
vehicle_A_40HH_Broadside2	Gaussian	0.025851	0.009283	0.890762	3.5522
vehicle_A_40HH_Broadside2	MDN	0.052498	0.013228	0.778164	2.7789
vehicle_A_60VV_Head-on	URCS-SDE	0.000004	0.000117	0.999993	2.3302
vehicle_A_60VV_Head-on	Chi-square	0.015696	0.007233	0.974559	3.0793
vehicle_A_60VV_Head-on	Lognormal	0.048724	0.012744	0.921026	3.0793
vehicle_A_60VV_Head-on	Weibull	0.016665	0.007453	0.972989	3.0793
vehicle_A_60VV_Head-on	Rice	0.024381	0.009015	0.960482	2.3475
vehicle_A_60VV_Head-on	Gaussian	0.050789	0.013011	0.917679	2.3305
vehicle_A_60VV_Head-on	MDN	0.096955	0.017977	0.842852	2.332
vehicle_A_60VV_Broadside	URCS-SDE	0.000007	0.000149	0.999952	3.0426
vehicle_A_60VV_Broadside	Chi-square	0.038085	0.011267	0.724691	3.1395
vehicle_A_60VV_Broadside	Lognormal	0.053383	0.01334	0.614106	3.1636
vehicle_A_60VV_Broadside	Weibull	0.019896	0.008144	0.856179	3.0879
vehicle_A_60VV_Broadside	Rice	0.031188	0.010196	0.774547	3.1074
vehicle_A_60VV_Broadside	Gaussian	0.035497	0.010878	0.743397	3.1092
vehicle_A_60VV_Broadside	MDN	0.057035	0.013788	0.587707	3.1523
vehicle_A_60VV_Tail-on	URCS-SDE	0.000002	0.000086	0.999997	2.1027
vehicle_A_60VV_Tail-on	Chi-square	0.033522	0.010571	0.958556	2.7835
vehicle_A_60VV_Tail-on	Lognormal	0.056993	0.013783	0.929539	2.7835
vehicle_A_60VV_Tail-on	Weibull	0.032356	0.010385	0.959998	2.1531
vehicle_A_60VV_Tail-on	Rice	0.051224	0.013067	0.936672	2.1526
vehicle_A_60VV_Tail-on	Gaussian	0.085864	0.016918	0.893846	2.1572
vehicle_A_60VV_Tail-on	MDN	0.113597	0.019459	0.85956	2.7835
vehicle_A_60VV_Broadside2	URCS-SDE	0.000002	0.00008	0.999989	2.9714
vehicle_A_60VV_Broadside2	Chi-square	0.015405	0.007166	0.914011	2.98
vehicle_A_60VV_Broadside2	Lognormal	0.024536	0.009044	0.86305	2.9866
vehicle_A_60VV_Broadside2	Weibull	0.007064	0.004852	0.960572	2.9775
vehicle_A_60VV_Broadside2	Rice	0.014457	0.006942	0.919307	2.9777
vehicle_A_60VV_Broadside2	Gaussian	0.018794	0.007915	0.895096	2.977
vehicle_A_60VV_Broadside2	MDN	0.032069	0.010339	0.821002	3.9128
vehicle_A_60HH_Head-on	URCS-SDE	0.000022	0.00027	0.999975	2.3954
vehicle_A_60HH_Head-on	Chi-square	0.088842	0.017209	0.897855	2.4475
vehicle_A_60HH_Head-on	Lognormal	0.139284	0.021547	0.839859	2.4205
vehicle_A_60HH_Head-on	Weibull	0.037165	0.01113	0.95727	2.5218
vehicle_A_60HH_Head-on	Rice	0.067291	0.014977	0.922633	2.5404
vehicle_A_60HH_Head-on	Gaussian	0.086452	0.016976	0.900602	2.5612
vehicle_A_60HH_Head-on	MDN	0.196375	0.025585	0.774219	2.6637
vehicle_A_60HH_Broadside	URCS-SDE	0.000001	0.00007	0.99999	2.8177
vehicle_A_60HH_Broadside	Chi-square	0.036348	0.011007	0.762151	3.713
vehicle_A_60HH_Broadside	Lognormal	0.050435	0.012966	0.669974	3.713
vehicle_A_60HH_Broadside	Weibull	0.030376	0.010062	0.801234	2.8382
vehicle_A_60HH_Broadside	Rice	0.037176	0.011132	0.756733	2.8378
vehicle_A_60HH_Broadside	Gaussian	0.040744	0.011654	0.733386	2.8409
vehicle_A_60HH_Broadside	MDN	0.029127	0.009853	0.809407	2.8262
vehicle_A_60HH_Tail-on	URCS-SDE	0.000003	0.000102	0.999997	2.1906
vehicle_A_60HH_Tail-on	Chi-square	0.035681	0.010906	0.965066	2.1912
vehicle_A_60HH_Tail-on	Lognormal	0.067565	0.015007	0.933851	2.8977
vehicle_A_60HH_Tail-on	Weibull	0.054416	0.013468	0.946724	2.2392
vehicle_A_60HH_Tail-on	Rice	0.071102	0.015395	0.930388	2.2525
vehicle_A_60HH_Tail-on	Gaussian	0.11292	0.019401	0.889447	2.2727
vehicle_A_60HH_Tail-on	MDN	0.167342	0.023618	0.836165	2.8977
vehicle_A_60HH_Broadside2	URCS-SDE	0.000004	0.000122	0.999981	2.9573
vehicle_A_60HH_Broadside2	Chi-square	0.033708	0.0106	0.857561	3.0448
vehicle_A_60HH_Broadside2	Lognormal	0.045229	0.012279	0.80888	3.0455
vehicle_A_60HH_Broadside2	Weibull	0.027013	0.009489	0.885855	3.0636
vehicle_A_60HH_Broadside2	Rice	0.03813	0.011274	0.838878	3.0794
vehicle_A_60HH_Broadside2	Gaussian	0.042455	0.011896	0.820603	3.0887
vehicle_A_60HH_Broadside2	MDN	0.068028	0.015059	0.712538	3.2326
vehicle_B_20VV_Head-on	URCS-SDE	0.000004	0.000119	0.999987	2.8919
vehicle_B_20VV_Head-on	Chi-square	0.024767	0.009086	0.924665	2.9451
vehicle_B_20VV_Head-on	Lognormal	0.043172	0.011996	0.868682	3.8095
vehicle_B_20VV_Head-on	Weibull	0.013395	0.006682	0.959256	3.0917
vehicle_B_20VV_Head-on	Rice	0.014138	0.006865	0.956997	3.1045
vehicle_B_20VV_Head-on	Gaussian	0.040556	0.011627	0.876638	3.2093
vehicle_B_20VV_Head-on	MDN	0.068625	0.015125	0.791258	3.2137
vehicle_B_20VV_Broadside	URCS-SDE	0.000008	0.000159	0.999944	3.1385
vehicle_B_20VV_Broadside	Chi-square	0.021971	0.008558	0.839758	3.234
vehicle_B_20VV_Broadside	Lognormal	0.028571	0.009759	0.791622	3.2428
vehicle_B_20VV_Broadside	Weibull	0.019102	0.00798	0.860682	3.2006
vehicle_B_20VV_Broadside	Rice	0.022893	0.008735	0.833035	3.2296
vehicle_B_20VV_Broadside	Gaussian	0.023953	0.008936	0.8253	3.2312
vehicle_B_20VV_Broadside	MDN	0.123809	0.020315	0.097011	3.235
vehicle_B_20VV_Tail-on	URCS-SDE	0.000001	0.000068	0.999997	2.5177
vehicle_B_20VV_Tail-on	Chi-square	0.041209	0.01172	0.91653	2.6217
vehicle_B_20VV_Tail-on	Lognormal	0.048772	0.01275	0.901211	2.5481
vehicle_B_20VV_Tail-on	Weibull	0.046625	0.012467	0.905558	2.7177
vehicle_B_20VV_Tail-on	Rice	0.0658	0.01481	0.866719	2.7666
vehicle_B_20VV_Tail-on	Gaussian	0.088123	0.017139	0.821503	2.8118
vehicle_B_20VV_Tail-on	MDN	0.09014	0.017334	0.817419	2.5447
vehicle_B_20VV_Broadside2	URCS-SDE	0.000002	0.000085	0.999978	3.009
vehicle_B_20VV_Broadside2	Chi-square	0.017829	0.007709	0.819338	3.9617
vehicle_B_20VV_Broadside2	Lognormal	0.019519	0.008066	0.802203	3.9617
vehicle_B_20VV_Broadside2	Weibull	0.025101	0.009147	0.74564	3.012
vehicle_B_20VV_Broadside2	Rice	0.029953	0.009992	0.696476	3.9617
vehicle_B_20VV_Broadside2	Gaussian	0.034128	0.010666	0.654171	3.9617
vehicle_B_20VV_Broadside2	MDN	0.04876	0.012749	0.505905	3.0921
vehicle_B_20HH_Head-on	URCS-SDE	0.000021	0.000267	0.999961	2.7684
vehicle_B_20HH_Head-on	Chi-square	0.089392	0.017262	0.836921	3.1775
vehicle_B_20HH_Head-on	Lognormal	0.141453	0.021714	0.741947	3.2856
vehicle_B_20HH_Head-on	Weibull	0.024865	0.009104	0.954638	2.9851
vehicle_B_20HH_Head-on	Rice	0.047444	0.012576	0.913447	3.0028
vehicle_B_20HH_Head-on	Gaussian	0.065845	0.014815	0.879878	3.0141
vehicle_B_20HH_Head-on	MDN	0.32333	0.032829	0.410148	3.3934
vehicle_B_20HH_Broadside	URCS-SDE	0.000007	0.000149	0.999965	2.9083
vehicle_B_20HH_Broadside	Chi-square	0.025132	0.009153	0.866954	2.9623
vehicle_B_20HH_Broadside	Lognormal	0.035874	0.010935	0.810086	2.9784
vehicle_B_20HH_Broadside	Weibull	0.014572	0.006969	0.922857	2.9288
vehicle_B_20HH_Broadside	Rice	0.021658	0.008497	0.885344	2.9415
vehicle_B_20HH_Broadside	Gaussian	0.02296	0.008748	0.878452	2.9411
vehicle_B_20HH_Broadside	MDN	0.039828	0.011522	0.789156	2.959
vehicle_B_20HH_Tail-on	URCS-SDE	0.000004	0.000113	0.999989	2.8229
vehicle_B_20HH_Tail-on	Chi-square	0.028321	0.009716	0.918057	2.8781
vehicle_B_20HH_Tail-on	Lognormal	0.059038	0.014028	0.829184	3.7198
vehicle_B_20HH_Tail-on	Weibull	0.012217	0.006381	0.964653	2.9443
vehicle_B_20HH_Tail-on	Rice	0.008743	0.005399	0.974703	2.9348
vehicle_B_20HH_Tail-on	Gaussian	0.04817	0.012671	0.860628	3.0656
vehicle_B_20HH_Tail-on	MDN	0.074323	0.01574	0.784958	2.84
vehicle_B_20HH_Broadside2	URCS-SDE	0.000002	0.000078	0.999989	2.8636
vehicle_B_20HH_Broadside2	Chi-square	0.015606	0.007212	0.907204	2.8737
vehicle_B_20HH_Broadside2	Lognormal	0.018576	0.007869	0.889544	2.8949
vehicle_B_20HH_Broadside2	Weibull	0.02557	0.009232	0.847955	2.879
vehicle_B_20HH_Broadside2	Rice	0.02784	0.009633	0.834457	2.8678
vehicle_B_20HH_Broadside2	Gaussian	0.03054	0.01009	0.8184	2.8689
vehicle_B_20HH_Broadside2	MDN	0.049454	0.012839	0.705934	2.996
vehicle_B_40VV_Head-on	URCS-SDE	0.000008	0.000164	0.999975	3.0892
vehicle_B_40VV_Head-on	Chi-square	0.045538	0.012321	0.861483	3.3577
vehicle_B_40VV_Head-on	Lognormal	0.066171	0.014852	0.798724	3.2229
vehicle_B_40VV_Head-on	Weibull	0.023414	0.008834	0.928779	3.6301
vehicle_B_40VV_Head-on	Rice	0.029026	0.009836	0.91171	3.6723
vehicle_B_40VV_Head-on	Gaussian	0.049449	0.012839	0.849588	3.8149
vehicle_B_40VV_Head-on	MDN	0.072511	0.015547	0.779439	3.4457
vehicle_B_40VV_Broadside	URCS-SDE	0.000001	0.000068	0.99999	2.8978
vehicle_B_40VV_Broadside	Chi-square	0.01257	0.006473	0.908325	3.8171
vehicle_B_40VV_Broadside	Lognormal	0.012859	0.006547	0.906215	3.8171
vehicle_B_40VV_Broadside	Weibull	0.031481	0.010244	0.770398	3.001
vehicle_B_40VV_Broadside	Rice	0.026818	0.009455	0.804408	2.9655
vehicle_B_40VV_Broadside	Gaussian	0.028443	0.009737	0.792553	2.9695
vehicle_B_40VV_Broadside	MDN	0.01892	0.007942	0.862006	2.9517
vehicle_B_40VV_Tail-on	URCS-SDE	0.000006	0.000146	0.999987	2.729
vehicle_B_40VV_Tail-on	Chi-square	0.02973	0.009955	0.93978	2.8024
vehicle_B_40VV_Tail-on	Lognormal	0.055448	0.013595	0.887689	2.7845
vehicle_B_40VV_Tail-on	Weibull	0.018924	0.007942	0.961668	2.8003
vehicle_B_40VV_Tail-on	Rice	0.03005	0.010008	0.939133	2.837
vehicle_B_40VV_Tail-on	Gaussian	0.048295	0.012688	0.902176	2.8691
vehicle_B_40VV_Tail-on	MDN	0.102055	0.018444	0.793283	3.5977
vehicle_B_40VV_Broadside2	URCS-SDE	0.000001	0.000043	0.999994	3.0642
vehicle_B_40VV_Broadside2	Chi-square	0.02734	0.009546	0.722956	3.1378
vehicle_B_40VV_Broadside2	Lognormal	0.028752	0.00979	0.70865	3.1302
vehicle_B_40VV_Broadside2	Weibull	0.032273	0.010372	0.672972	3.1544
vehicle_B_40VV_Broadside2	Rice	0.039408	0.011461	0.600668	3.1678
vehicle_B_40VV_Broadside2	Gaussian	0.043173	0.011996	0.562512	3.1746
vehicle_B_40VV_Broadside2	MDN	0.03568	0.010906	0.638447	4.0335
vehicle_B_40HH_Head-on	URCS-SDE	0.000003	0.000093	0.999995	2.3372
vehicle_B_40HH_Head-on	Chi-square	0.007917	0.005137	0.985557	3.0883
vehicle_B_40HH_Head-on	Lognormal	0.033979	0.010642	0.938013	3.0883
vehicle_B_40HH_Head-on	Weibull	0.01927	0.008015	0.964845	2.3932
vehicle_B_40HH_Head-on	Rice	0.032624	0.010428	0.940484	2.402
vehicle_B_40HH_Head-on	Gaussian	0.056757	0.013755	0.896459	2.4105
vehicle_B_40HH_Head-on	MDN	0.227116	0.027515	0.585672	2.3426
vehicle_B_40HH_Broadside	URCS-SDE	0	0.000033	0.999998	2.7967
vehicle_B_40HH_Broadside	Chi-square	0.017619	0.007663	0.906729	3.6856
vehicle_B_40HH_Broadside	Lognormal	0.020803	0.008327	0.889872	3.6856
vehicle_B_40HH_Broadside	Weibull	0.026803	0.009452	0.85811	2.825
vehicle_B_40HH_Broadside	Rice	0.02807	0.009673	0.851403	2.8097
vehicle_B_40HH_Broadside	Gaussian	0.029902	0.009984	0.841701	2.8119
vehicle_B_40HH_Broadside	MDN	0.018208	0.007791	0.903611	3.6856
vehicle_B_40HH_Tail-on	URCS-SDE	0.000001	0.000068	0.999996	2.5585
vehicle_B_40HH_Tail-on	Chi-square	0.028424	0.009734	0.91776	2.613
vehicle_B_40HH_Tail-on	Lognormal	0.04635	0.01243	0.865893	2.6095
vehicle_B_40HH_Tail-on	Weibull	0.026556	0.009409	0.923164	2.6229
vehicle_B_40HH_Tail-on	Rice	0.012901	0.006558	0.962673	2.5871
vehicle_B_40HH_Tail-on	Gaussian	0.078626	0.016189	0.772509	2.7002
vehicle_B_40HH_Tail-on	MDN	0.0974	0.018019	0.718188	2.7055
vehicle_B_40HH_Broadside2	URCS-SDE	0.000004	0.000118	0.999975	3.0523
vehicle_B_40HH_Broadside2	Chi-square	0.021309	0.008428	0.873293	3.1193
vehicle_B_40HH_Broadside2	Lognormal	0.027261	0.009533	0.837901	3.1282
vehicle_B_40HH_Broadside2	Weibull	0.019166	0.007993	0.886032	3.0865
vehicle_B_40HH_Broadside2	Rice	0.026127	0.009332	0.84464	3.1163
vehicle_B_40HH_Broadside2	Gaussian	0.028218	0.009698	0.832208	3.1193
vehicle_B_40HH_Broadside2	MDN	0.044278	0.012149	0.73671	3.0912
vehicle_B_60VV_Head-on	URCS-SDE	0.000013	0.000204	0.999962	3.1375
vehicle_B_60VV_Head-on	Chi-square	0.05165	0.013121	0.842892	3.4572
vehicle_B_60VV_Head-on	Lognormal	0.074483	0.015757	0.77344	3.3367
vehicle_B_60VV_Head-on	Weibull	0.024252	0.008991	0.92623	3.6989
vehicle_B_60VV_Head-on	Rice	0.030413	0.010069	0.907492	3.7434
vehicle_B_60VV_Head-on	Gaussian	0.050264	0.012944	0.84711	3.8879
vehicle_B_60VV_Head-on	MDN	0.106662	0.018856	0.675562	3.642
vehicle_B_60VV_Broadside	URCS-SDE	0.000001	0.00005	0.999995	2.9939
vehicle_B_60VV_Broadside	Chi-square	0.016948	0.007516	0.876391	3.047
vehicle_B_60VV_Broadside	Lognormal	0.020831	0.008333	0.848069	3.0962
vehicle_B_60VV_Broadside	Weibull	0.024564	0.009049	0.820844	2.9999
vehicle_B_60VV_Broadside	Rice	0.024195	0.008981	0.823536	3.0004
vehicle_B_60VV_Broadside	Gaussian	0.025665	0.009249	0.812815	2.9999
vehicle_B_60VV_Broadside	MDN	0.026079	0.009324	0.809795	3.0352
vehicle_B_60VV_Tail-on	URCS-SDE	0.000005	0.000128	0.99999	2.5516
vehicle_B_60VV_Tail-on	Chi-square	0.023181	0.00879	0.953046	3.367
vehicle_B_60VV_Tail-on	Lognormal	0.039872	0.011529	0.919237	3.367
vehicle_B_60VV_Tail-on	Weibull	0.031754	0.010288	0.935681	3.367
vehicle_B_60VV_Tail-on	Rice	0.041183	0.011717	0.916582	3.367
vehicle_B_60VV_Tail-on	Gaussian	0.066124	0.014846	0.866063	3.367
vehicle_B_60VV_Tail-on	MDN	0.146802	0.022121	0.702646	2.6322
vehicle_B_60VV_Broadside2	URCS-SDE	0.000003	0.000106	0.999966	3.1805
vehicle_B_60VV_Broadside2	Chi-square	0.030032	0.010005	0.695677	3.2938
vehicle_B_60VV_Broadside2	Lognormal	0.033651	0.010591	0.659002	3.301
vehicle_B_60VV_Broadside2	Weibull	0.02872	0.009784	0.70897	3.2615
vehicle_B_60VV_Broadside2	Rice	0.037882	0.011237	0.616129	3.2924
vehicle_B_60VV_Broadside2	Gaussian	0.041345	0.01174	0.581037	3.2983
vehicle_B_60VV_Broadside2	MDN	0.052287	0.013202	0.470159	3.2101
vehicle_B_60HH_Head-on	URCS-SDE	0.000003	0.000095	0.999995	2.3162
vehicle_B_60HH_Head-on	Chi-square	0.007058	0.004851	0.987123	3.061
vehicle_B_60HH_Head-on	Lognormal	0.033763	0.010609	0.938407	3.061
vehicle_B_60HH_Head-on	Weibull	0.01995	0.008155	0.963606	2.3559
vehicle_B_60HH_Head-on	Rice	0.032551	0.010417	0.940616	2.3621
vehicle_B_60HH_Head-on	Gaussian	0.057455	0.013839	0.895184	2.365
vehicle_B_60HH_Head-on	MDN	0.203796	0.026064	0.628214	3.061
vehicle_B_60HH_Broadside	URCS-SDE	0.000003	0.000098	0.999985	2.7567
vehicle_B_60HH_Broadside	Chi-square	0.012169	0.006369	0.93558	3.6337
vehicle_B_60HH_Broadside	Lognormal	0.019466	0.008055	0.896947	3.6337
vehicle_B_60HH_Broadside	Weibull	0.014829	0.007031	0.921497	3.6337
vehicle_B_60HH_Broadside	Rice	0.01649	0.007414	0.912702	3.6337
vehicle_B_60HH_Broadside	Gaussian	0.018187	0.007786	0.903721	3.6337
vehicle_B_60HH_Broadside	MDN	0.033463	0.010561	0.822851	2.8066
vehicle_B_60HH_Tail-on	URCS-SDE	0.000008	0.000167	0.999976	2.4539
vehicle_B_60HH_Tail-on	Chi-square	0.009315	0.005572	0.97305	3.24
vehicle_B_60HH_Tail-on	Lognormal	0.043838	0.012088	0.87316	2.4696
vehicle_B_60HH_Tail-on	Weibull	0.007848	0.005115	0.977292	2.4838
vehicle_B_60HH_Tail-on	Rice	0.007847	0.005114	0.977296	2.483
vehicle_B_60HH_Tail-on	Gaussian	0.042212	0.011862	0.877866	3.24
vehicle_B_60HH_Tail-on	MDN	0.097976	0.018072	0.716522	2.6004
vehicle_B_60HH_Broadside2	URCS-SDE	0.000001	0.000067	0.999992	2.8668
vehicle_B_60HH_Broadside2	Chi-square	0.010001	0.005774	0.940534	3.7768
vehicle_B_60HH_Broadside2	Lognormal	0.015263	0.007133	0.909244	3.7768
vehicle_B_60HH_Broadside2	Weibull	0.015884	0.007276	0.90555	3.7768
vehicle_B_60HH_Broadside2	Rice	0.018288	0.007808	0.891252	3.7768
vehicle_B_60HH_Broadside2	Gaussian	0.02071	0.008309	0.876853	3.7768
vehicle_B_60HH_Broadside2	MDN	0.029397	0.009899	0.825195	3.7768
